# Supplementary material for: Revisit of Polyaniline as a High-Capacity Organic Cathode Material for Li-Ion Batteries
Source: Polymers (Basel). 2024 May 14;16(10):1401. doi: 10.3390/polym16101401 (PMC11124868; doi:10.3390/polym16101401)
Supplement: Supplementary file 1 [file polymers-16-01401-s001.zip]

Archive with 1 entries (1 files):
- polymers-2971688-supplementary.pdf
